# Supplementary material for: Diabetes Prevalence and Associated Risk Factors among Women in a Rural District of Nepal Using HbA1c as a Diagnostic Tool: A Population-Based Study
Source: Int J Environ Res Public Health. 2022 Jun 8;19(12):7011. doi: 10.3390/ijerph19127011 (PMC9223207; doi:10.3390/ijerph19127011)
Supplement: Supplementary file 1 [file ijerph-19-07011-s001.zip]

Archive with 1 entries (1 files):
- ijerph-1705067-supplementary.pdf
